# Supplementary material for: V-Set and Immunoglobulin Domain-Containing 1 (VSIG1), Predominantly Expressed in Testicular Germ Cells, Is Dispensable for Spermatogenesis and Male Fertility in Mice
Source: Animals (Basel). 2021 Apr 7;11(4):1037. doi: 10.3390/ani11041037 (PMC8067554; doi:10.3390/ani11041037)
Supplement: Supplementary file 1 [file animals-11-01037-s001.zip]

Archive with 1 entries (1 files):
- animals-1126569-supplementary.pptx
